# Supplementary material for: Effects of whey and soy protein supplementation on inflammatory cytokines in older adults: a systematic review and meta-analysis
Source: Br J Nutr. 2022 Jun 16;129(5):759–70. doi: 10.1017/S0007114522001787 (PMC9975787; doi:10.1017/S0007114522001787)
Supplement: Supplementary file 1 [file S0007114522001787sup001.zip]

Archive with 19 entries (19 files):
- S0007114522001787sup001.docx
- S0007114522001787sup0010.docx
- S0007114522001787sup0011.docx
- S0007114522001787sup0012.docx
- S0007114522001787sup0013.docx
- S0007114522001787sup0014.docx
- S0007114522001787sup0015.docx
- S0007114522001787sup0016.docx
- S0007114522001787sup0017.docx
- S0007114522001787sup0018.docx
- S0007114522001787sup0019.docx
- S0007114522001787sup002.docx
- S0007114522001787sup003.docx
- S0007114522001787sup004.docx
- S0007114522001787sup005.docx
- S0007114522001787sup006.docx
- S0007114522001787sup007.docx
- S0007114522001787sup008.docx
- S0007114522001787sup009.docx
